# Supplementary material for: RSAD2 Is an Effective Target for High-Yield Vaccine Production in MDCK Cells
Source: Viruses. 2022 Nov 21;14(11):2587. doi: 10.3390/v14112587 (PMC9695692; doi:10.3390/v14112587)
Supplement: Supplementary file 1 [file viruses-14-02587-s001.zip]

Archive with 2 entries (2 files):
- viruses-2003533-supplementary/Table S1.Mass spectroscopic proteomic data.All.xls
- viruses-2003533-supplementary/Table S2.Nucleotide sequences of the RT-qPCR primers.xls
