# Supplementary material for: RSAD2 Is an Effective Target for High-Yield Vaccine Production in MDCK Cells
Source: Viruses. 2022 Nov 21;14(11):2587. doi: 10.3390/v14112587 (PMC9695692; doi:10.3390/v14112587)
Supplement: Supplementary file 1 [file viruses-14-02587-s001.zip › viruses-2003533-supplementary/Table S2.Nucleotide sequences of the RT-qPCR primers.xls]

## Sheet: Sheet1
Table S2. Nucleotide sequences of the RT-qPCR primers.
Names	5′	STEM	Loop	STEM	3′
RSAD2-RNAi-a	ccgg	GCAAGTCAATGTCCTCATTGG	CTCGAG	CCAATGAGGACATTGACTTGC	TTTTTg
RSAD2-RNAi-b	aattcaaaaa
Primer names		Primer Sequences (5′ -3′)
Canis-RSAD2		R: gCTTTgCTgCTAgTggCTTg
		F: CTgTgCATCACAACCgCAAA
Canis-CDC20		F: CAATCCCAggTgTgCTCCAT
		R: CCTTggCCATggTTgggTAT
Homo-GAPDH		R: TCCTCTTgTgCTCTTgCTgg
		F: CTCCTCCACCTTTgACgCTg
H1N1 NP		R: CACCAgAAgAgggAgACAATTAg
		F: TgTCAgCTATTATggAgCTgTTAg
Canis-DDX58		R: TCTTCTgTgCCAgACggAAC
		F: TgAgCTCCggTCgCAATATC
Cains-IFN-α		R: ACGAACATGTCCTCTGCTCC
		F: GTAGGTCCTCAGGGTGGAGT
Canis-STAT1		R: CCAgCTgTgATAggAggTCg
		F: gCAggATgTCCCAgTggTAT
Canis-MXA		R: GAATCCTGTACCCAATCATGTG
		F: TACCTTCTCCTCATATTGGCT
Canis-ISG15		R: GCAGTATCGCCTACGAGGTC
		F: CTCCATGGGCTTCCCTTCAA
Canis-GAPDH		R: TgCCCAgAACATCATCCCTg
		F: TCCgATgCCTgCTTCACTAC
Canis-ISG20		F: CAgCgATggAgCTTTACCgA
		R: gCCAAgACCATggggAAgTT
Canis-ITGB6		F: ACTCCCTCCATCTCCTggTC
		R: CAAgTgACAgAgCCCATCgT
Canis-BLNK		F: gAgAgCTgCACTCACCATCA
		R: gAgTCCgAgTgCTCATCTgg
Canis-IDO1		F: gCTTTgACATTCTgCTgggC
		R: CgAACAAACTCCCggACTgA
Canis-TNFAIP3		F: CgTgTTTggggAgggAATgT
		R: TggATCgCAgTTgCTCTTCg
Canis-HNRNPH2		F: TCTAAgCCgAgAgTTgCTCAC
		R: CggTAgACgACgACCAgAAC
Cains-COMMD7		F: CACCTCCTCTACgggAgACC
		R: CTTAggACTTggACCCgTgg
Cains-KCNN4		F: CCCCACCCCATCAgTTTTCA
		R: TAgTTCTCCCACCAgCCTCA
Cains-DLA88		F: TggACCATCTCCATCCCTgT
		R: CCTCATCAgCCTCACATCCC
Cains-HMOX1		F: CAgTgCCACgAAgTTCAAgC
		R: gTTCAgCAggAAggCAgTCT
Cains-PSMD10		F: AAATggCTgTACTCCCCTgC
		R: CTTCAAgTTACCCTTggCTgC
Cains-POLR3F		F: TCATATAgAAgCCCAgCAgCg
		R: AAAgAATgAgACAgggCCAgC
Cains-KIF20A		F: TCTgATTggCCgAACgAACA
		R: ggCTTAggTCCAACACACgA
Cains-EPHA1		F: ACATTCTgCACTTCCgCTCA
		R: gggCTCAgTCCTTgAATCCC
Cains-PEA15		F: TCAgCCCgAggCgTCAT
		R: TTTgTCCAgCTTgTTgTggC
Cains-NCK1		F: TACTgCATTgggCAgCgTAA
		R: AgCAgTCACTTCTggTCAgC
Cains-PTGFRN		F: AgCgTgTgAgCgTgTTAgAA
		R: CACgAAgATgggCTTggAgT
Cains-DCTN3		F: CTgCAgTTTATATTAgCAgAAgAgC
		R: ATgCTCAggAACggCTTTgA
Cains-HSF4		F: AgCTCCAAggAgggACCCAA
		R: CTCgCggTCgATggTCTCT
Cains-AGRN		F: gTgCTACCAAggTCTgTggg
		R: CCCAggAgCAACAgTCTCTg
Cains-STAT6		F: ATCAgCACCCTggAgTTCCg
		R: ggCAggAgCATCTATCAggC
